# Supplementary material for: SPLACE: A tool to automatically SPLit, Align, and ConcatenatE genes for phylogenomic inference of several organisms
Source: Front Bioinform. 2022 Dec 8;2:1074802. doi: 10.3389/fbinf.2022.1074802 (PMC9772462; doi:10.3389/fbinf.2022.1074802)
Supplement: Supplementary file 2 [file Table1.XLSX]

## Sheet: Planilha1
Accession	Species	Family
NC_022451	Andrographis paniculata	Acanthaceae
NC_047414	Avicennia marina	Acanthaceae
NC_026690	Actinidia chinensis	Actinidiaceae
NC_034914	Actinidia eriantha	Actinidiaceae
NC_037753	Bretschneidera sinensis	Akaniaceae
NC_030770	Amaranthus hypochondriacus	Amaranthaceae
NC_024813	Allium cepa	Amaryllidaceae
NC_031829	Allium sativum	Amaryllidaceae
NC_035239	Mangifera indica	Anacardiaceae
NC_041087	Apium graveolens	Apiaceae
NC_008325	Daucus carota	Apiaceae
NC_046702	Amorphophallus konjac	Araceae
NC_016753	Colocasia esculenta	Araceae
NC_006290	Panax ginseng	Araliaceae
NC_028703	Panax japonicus	Araliaceae
KJ566590	Panax notoginseng	Araliaceae
KM088018	Panax quinquefolius	Araliaceae
NC_030598	Panax stipuleanatus	Araliaceae
NC_050163	Areca catechu	Arecaceae
NC_022417	Cocos nucifera	Arecaceae
NC_017602	Elaeis guineensis	Arecaceae
NC_013991	Phoenix dactylifera	Arecaceae
NC_036152	Aristolochia contorta	Aristolochiaceae
NC_034777	Asparagus officinalis	Asparagaceae
NC_047458	Asparagus setaceus	Asparagaceae
NC_046789	Erigeron canadensis	Asteraceae
NC_007977	Helianthus annuus	Asteraceae
NC_007578	Lactuca sativa	Asteraceae
NC_031833	Mikania micrantha	Asteraceae
NC_044718	Impatiens glandulifera	Balsaminaceae
NC_039936	Carpinus fangiana	Betulaceae
NC_031855	Corylus avellana	Betulaceae
NC_031856	Corylus heterophylla	Betulaceae
NC_056995	Jacaranda mimosifolia	Bignoniaceae
NC_029334	Arabidopsis arenosa	Brassicaceae
NC_030350	Arabidopsis suecica	Brassicaceae
NC_000932	Arabidopsis thaliana	Brassicaceae
NC_049599	Boechera stricta	Brassicaceae
NC_059807	Brassica carinata	Brassicaceae
NC_028272	Brassica juncea	Brassicaceae
NC_030450	Brassica nigra	Brassicaceae
NC_041167	Brassica oleracea	Brassicaceae
NC_040849	Brassica rapa	Brassicaceae
NC_029337	Camelina sativa	Brassicaceae
NC_028170	Eutrema salsugineum	Brassicaceae
NC_028415	Isatis tinctoria	Brassicaceae
NC_030516	Pugionium cornutum	Brassicaceae
NC_024469	Raphanus sativus	Brassicaceae
NC_028726	Schrenkiella parvula	Brassicaceae
NC_034362	Thlaspi arvense	Brassicaceae
NC_026220	Ananas comosus	Bromeliaceae
NC_042744	Chimonanthus praecox	Calycanthaceae
KX352464	Platycodon grandiflorus	Campanulaceae
NC_027223	Cannabis sativa	Cannabaceae
NC_026839	Lonicera japonica	Caprifoliaceae
NC_010323	Carica papaya	Caricaceae
NC_026703	Ipomoea batatas	Convolvulaceae
NC_034670	Ipomoea trifida	Convolvulaceae
NC_037913	Ipomoea triloba	Convolvulaceae
NC_048891	Cucumis melo subsp. agrestis	Cucurbitaceae
NC_015983	Cucumis melo subsp. melo	Cucurbitaceae
NC_007144	Cucumis sativus	Cucurbitaceae
NC_029484	Gynostemma pentaphyllum	Cucurbitaceae
NC_036808	Lagenaria siceraria	Cucurbitaceae
LC500582	Sequoiadendron giganteum	Cupressaceae
NC_039707	Dioscorea alata	Dioscoreaceae
NC_024170	Dioscorea alata	Dioscoreaceae
NC_030786	Diospyros lotus	Ebenaceae
NC_050162	Rhododendron griersonianum	Ericaceae
NC_053764	Rhododendron simsii	Ericaceae
NC_037948	Eucommia ulmoides	Eucommiaceae
NC_015308	Hevea brasiliensis	Euphorbiaceae
NC_010433	Manihot esculenta	Euphorbiaceae
NC_016736	Ricinus communis	Euphorbiaceae
NC_057598	Amphicarpaea edgeworthii	Fabaceae
NC_047337	Arachis duranensis	Fabaceae
NC_037358	Arachis hypogaea	Fabaceae
NC_031429	Cajanus cajan	Fabaceae
NC_011163	Cicer arietinum	Fabaceae
NC_007942	Glycine max	Fabaceae
NC_022868	Glycine soja	Fabaceae
NC_026681	Lupinus albus	Fabaceae
NC_053371	Medicago ruthenica	Fabaceae
NC_060403	Phaseolus lunatus	Fabaceae
NC_009259	Phaseolus vulgaris	Fabaceae
NC_014057	Pisum sativum	Fabaceae
NC_030193	Senna tora	Fabaceae
NC_024036	Trifolium repens	Fabaceae
NC_027155	Vicia sativa	Fabaceae
NC_021091	Vigna angularis	Fabaceae
NC_050260	Vigna mungo	Fabaceae
NC_013843	Vigna radiata	Fabaceae
NC_018051	Vigna unguiculata	Fabaceae
NC_041437	Fagus sylvatica	Fagaceae
NC_026913	Quercus aquifolioides	Fagaceae
NC_043858	Quercus mongolica	Fagaceae
NC_005087	Physcomitrella patens	Funariaceae
NC_036413	Primulina huaijiensis	Gesneriaceae
NC_041449	Carya illinoinensis	Juglandaceae
NC_033892	Juglans mandshurica	Juglandaceae
NC_035967	Juglans nigra	Juglandaceae
NC_028617	Juglans regia	Juglandaceae
NC_032054	Mentha longifolia	Lamiaceae
NC_050901	Salvia splendens	Lamiaceae
NC_027262	Scutellaria baicalensis	Lamiaceae
NC_029427	Akebia trifoliata	Lardizabalaceae
NC_021449	Utricularia gibba	Lentibulariaceae
NC_036356	Linum usitatissimum	Linaceae
NC_035240	Punica granatum	Lythraceae
NC_023213	Gossypium anomalum	Malvaceae
NC_016712	Gossypium arboreum	Malvaceae
NC_033396	Gossypium aridum	Malvaceae
NC_033400	Gossypium armourianum	Malvaceae
NC_033401	Gossypium australe	Malvaceae
NC_008641	Gossypium barbadense	Malvaceae
NC_016670	Gossypium darwinii	Malvaceae
NC_033395	Gossypium davidsonii	Malvaceae
NC_017894	Gossypium gossypioides	Malvaceae
NC_033333	Gossypium harknessii	Malvaceae
NC_007944	Gossypium hirsutum	Malvaceae
NC_033394	Gossypium klotzschianum	Malvaceae
NC_039569	Gossypium lobatum	Malvaceae
NC_023216	Gossypium longicalyx	Malvaceae
NC_016711	Gossypium mustelinum	Malvaceae
NC_016668	Gossypium raimondii	Malvaceae
NC_039570	Gossypium schwendimanii	Malvaceae
NC_023217	Gossypium stocksii	Malvaceae
NC_015204	Gossypium thurberi	Malvaceae
NC_016690	Gossypium tomentosum	Malvaceae
NC_033397	Gossypium trilobum	Malvaceae
NC_026835	Gossypium turneri	Malvaceae
NC_014676	Theobroma cacao	Malvaceae
NC_035237	Ficus carica	Moraceae
NC_058947	Ensete glaucum	Musaceae
NC_028439	Musa balbisiana	Musaceae
NC_035006	Morella rubra	Myricaceae
NC_022411	Angophora floribunda	Myrtaceae
NC_022408	Corymbia maculata	Myrtaceae
NC_059041	Eucalyptus albens	Myrtaceae
NC_022398	Eucalyptus camaldulensis	Myrtaceae
NC_022394	Eucalyptus cladocalyx	Myrtaceae
NC_022388	Eucalyptus cloeziana	Myrtaceae
NC_022391	Eucalyptus curtisii	Myrtaceae
NC_022406	Eucalyptus erythrocorys	Myrtaceae
KC180787	Eucalyptus globulus	Myrtaceae
NC_014570	Eucalyptus grandis	Myrtaceae
NC_022405	Eucalyptus guilfoylei	Myrtaceae
NC_022390	Eucalyptus marginata	Myrtaceae
NC_022392	Eucalyptus melliodora	Myrtaceae
NC_022404	Eucalyptus microcorys	Myrtaceae
NC_022386	Eucalyptus regnans	Myrtaceae
NC_033355	Psidium guajava	Myrtaceae
NC_025339	Nelumbo nucifera	Nelumbonaceae
NC_036367	Forsythia suspensa	Oleaceae
NC_037446	Fraxinus excelsior	Oleaceae
NC_043874	Fraxinus pennsylvanica	Oleaceae
NC_015401	Olea europaea subsp. europaea	Oleaceae
NC_042377	Osmanthus fragrans	Oleaceae
NC_021430	Cymbidium sinense	Orchidaceae
NC_028549	Dendrobium chrysotoxum	Orchidaceae
NC_028430	Dendrobium huoshanense	Orchidaceae
NC_029456	Dendrobium nobile	Orchidaceae
NC_026778	Vanilla planifolia	Orchidaceae
NC_029434	Papaver somniferum	Papaveraceae
NC_045087	Paulownia fortunei	Paulowniaceae
NC_016433	Sesamum indicum	Pedaliaceae
NC_024831	Aegilops bicornis	Poaceae
NC_024830	Aegilops longissima	Poaceae
NC_024815	Aegilops searsii	Poaceae
NC_024816	Aegilops sharonensis	Poaceae
NC_022135	Aegilops speltoides	Poaceae
NC_027824	Alloteropsis semialata	Poaceae
NC_011032	Brachypodium distachyon	Poaceae
NC_024171	Cenchrus americanus	Poaceae
NC_013088	Dendrocalamus latiflorus	Poaceae
NC_024176	Digitaria exilis	Poaceae
NC_028719	Echinochloa crus-galli	Poaceae
NC_056985	Hordeum vulgare	Poaceae
NC_042692	Hordeum vulgare subsp. spontaneum	Poaceae
NC_008590	Hordeum vulgare subsp. vulgare	Poaceae
NC_044486	Leersia perrieri	Poaceae
NC_009950	Lolium perenne	Poaceae
NC_035750	Miscanthus floridulus	Poaceae
NC_028720	Miscanthus sacchariflorus	Poaceae
NC_027460	Oryza barthii	Poaceae
NC_030596	Oryza brachyantha	Poaceae
NC_027461	Oryza glumipatula	Poaceae
NC_027462	Oryza longistaminata	Poaceae
NC_016927	Oryza meridionalis	Poaceae
NC_030298	Oryza minuta	Poaceae
NC_027463	Oryza officinalis	Poaceae
NC_027676	Oryza punctata	Poaceae
NC_017835	Oryza rufipogon	Poaceae
NC_031333	Oryza sativa	Poaceae
JN861110	Oryza sativa Indica Group	Poaceae
NC_001320	Oryza sativa Japonica Group	Poaceae
NC_029732	Panicum miliaceum	Poaceae
NC_015990	Panicum virgatum	Poaceae
NC_021372	Pharus latifolius	Poaceae
NC_029221	Saccharum hybrid cultivar	Poaceae
NC_006084	Saccharum hybrid cultivar NCo 310	Poaceae
NC_034802	Saccharum spontaneum	Poaceae
NC_021761	Secale cereale	Poaceae
NC_022850	Setaria italica	Poaceae
NC_028075	Setaria viridis	Poaceae
NC_008602	Sorghum bicolor	Poaceae
NC_002762	Triticum aestivum	Poaceae
NC_030068	Urochloa ruziziensis	Poaceae
NC_001666	Zea mays	Poaceae
NC_025288	Macadamia integrifolia	Proteaceae
NC_058528	Aquilegia kansuensis	Ranunculaceae
NC_036485	Coptis chinensis	Ranunculaceae
NC_030299	Ziziphus jujuba	Rhamnaceae
KX266830	Ziziphus jujuba var. spinosa	Rhamnaceae
NC_042718	Kandelia obovata	Rhizophoraceae
NC_024258	Fragaria iinumae	Rosaceae
NC_015206	Fragaria vesca subsp. vesca	Rosaceae
NC_035961	Fragaria x ananassa	Rosaceae
NC_045311	Gillenia trifoliata	Rosaceae
NC_045390	Malus sieversii	Rosaceae
NC_043901	Prunus armeniaca	Rosaceae
MK622380	Prunus avium	Rosaceae
NC_039735	Prunus davidiana	Rosaceae
NC_034696	Prunus dulcis	Rosaceae
NC_054254	Prunus fruticosa	Rosaceae
NC_040125	Prunus mira	Rosaceae
NC_023798	Prunus mume	Rosaceae
NC_014697	Prunus persica	Rosaceae
NC_047442	Prunus salicina	Rosaceae
MH332770	Rosa chinensis	Rosaceae
NC_008535	Coffea arabica	Rubiaceae
NC_030053	Coffea canephora	Rubiaceae
NC_057593	Gardenia jasminoides	Rubiaceae
NC_028009	Gynochthodes officinalis	Rubiaceae
NC_057533	Leptodermis oblonga	Rubiaceae
NC_034290	Citrus maxima	Rutaceae
NC_008334	Citrus sinensis	Rutaceae
NC_057088	Citrus trifoliata	Rutaceae
NC_037418	Populus simonii	Salicaceae
NC_040866	Populus tomentosa	Salicaceae
NC_009143	Populus trichocarpa	Salicaceae
NC_036718	Salix arbutifolia	Salicaceae
NC_058985	Salix dunnii	Salicaceae
NC_026462	Salix suchowensis	Salicaceae
MK479229	Acer yangbiense	Sapindaceae
NC_037447	Dimocarpus longan	Sapindaceae
NC_035238	Litchi chinensis	Sapindaceae
NC_053699	Nephelium lappaceum	Sapindaceae
NC_037448	Xanthoceras sorbifolium	Sapindaceae
NC_057076	Vitellaria paradoxa	Sapotaceae
NC_057238	Buddleja alternifolia	Scrophulariaceae
NC_018552	Capsicum annuum	Solanaceae
NC_030543	Capsicum chinense	Solanaceae
NC_041110	Lycium barbarum	Solanaceae
MF577082	Nicotiana attenuata	Solanaceae
NC_007898	Solanum lycopersicum	Solanaceae
KY887589	Solanum pennellii	Solanaceae
NC_026882	Solanum pimpinellifolium	Solanaceae
NC_041626	Solanum pinnatisectum	Solanaceae
NC_041496	Taxus chinensis	Taxaceae
NC_020019	Camellia sinensis	Theaceae
NC_021425	Tetracentron sinense	Trochodendraceae
NC_013823	Typha latifolia	Typhaceae
NC_056894	Boehmeria nivea	Urticaceae
NC_057310	Acanthochlamys bracteata	Velloziaceae
NC_031383	Vitis amurensis	Vitaceae
NC_039680	Vitis riparia	Vitaceae
NC_023790	Vitis rotundifolia	Vitaceae
NC_007957	Vitis vinifera	Vitaceae
NC_044775	Zingiber officinale	Zingiberaceae
